# Supplementary material for: LncRNA TUG1 Promotes Apoptosis, Invasion, and Angiogenesis of Retinal Endothelial Cells in Retinopathy of Prematurity via MiR-145-5p
Source: Front Med (Lausanne). 2022 Apr 4;9:803214. doi: 10.3389/fmed.2022.803214 (PMC9014803; doi:10.3389/fmed.2022.803214)
Supplement: Supplementary file 1 [file Data_Sheet_1.xls]

## Sheet: 1Tug1 and miR-145-5p expression
Tug1 expression was upregulated and miR-145-5p was down-regulated in OIR mice
A	Relative expression level of TUG1
	Control	OIR
	1	1.69
	1	1.58
	1	1.52
	1	1.83
	1	1.56
	Unpaired t test
	t=11.34, df=8
	P value	<0.0001
B	Relative expression level of miR-145-5p
	N	OIR
	1	0.823591
	1	0.570382
	1	0.882703
	1	0.870551
	1	0.641713
	Unpaired t test
	P value	0.0052

## Sheet: 2 Knocking down TUG1
Knocking down TUG1 inhibits apoptosis, migration, and angiogenesis in HRECs induced by hypoxia
A	Relative expression level of TUG1
	Control	TUG1-RNAi 1	TUG1-RNAi 2	TUG1-RNAi 3
	1	0.64	0.74	0.63
	1	0.5	0.62	0.77
	1	0.43	0.63	0.65
		Tukey's multiple comparisons test	Mean Diff.	95.00% CI of diff.	Significant?	Summary	Adjusted P Value
		N vs. RNAi 1	0.4767	0.2845 to 0.6688	Yes	***	0.0002	A-B
		N vs. RNAi 2	0.3367	0.1445 to 0.5288	Yes	**	0.0022	A-C
		N vs. RNAi 3	0.3167	0.1245 to 0.5088	Yes	**	0.0033	A-D
		RNAi-1 vs. RNAi-2	-0.14	-0.3321 to 0.05214	No	ns	0.1692	B-C
		RNAi-1 vs. RNAi-3	-0.16	-0.3521 to 0.03214	No	ns	0.1065	B-D
		RNAi-2 vs. RNAi-3	-0.02	-0.2121 to 0.1721	No	ns	0.9863	C-D
B	Relative expression level of lncRNA TUG1
	Control	C	C+RNAi-NC	C+RNAi
	1	1.81504	1.81504	0.817902
	1	2.01391	1.67018	1.18921
	1	1.55833	1.53688	0.806642
	1	1.8025	1.72907	0.687771
	1	1.45397	1.48452	0.817902
	Tukey's multiple comparisons test	Mean Diff.	95.00% CI of diff.	Significant?	Summary	Adjusted P Value
	Control vs. C	-0.7288	-1.021 to -0.4366	Yes	****	<0.0001	A-B		Control	C	C+RNAi-NC	C+RNAi
	Control vs. C+RNAi-NC	-0.6471	-0.9393 to -0.3550	Yes	****	<0.0001	A-C		8.9	13.95	18.44	8.04
	Control vs. C+RNAi	0.1361	-0.1561 to 0.4283	No	ns	0.5565	A-D		5.42	17.23	16.55	7.89
	C vs. C+RNAi-NC	0.08161	-0.2106 to 0.3738	No	ns	0.8538	B-C		6.55	15.17	14.45	5.49
	C vs. C+RNAi	0.8649	0.5727 to 1.157	Yes	****	<0.0001	B-D		7.37	18.7	17.83	6.27
	C+RNAi-NC vs. C+RNAi	0.7833	0.4911 to 1.075	Yes	****	<0.0001	C-D		6.9	16.78	16.59	6.77
C	Apoptosis rate (%)
	Control	C	C+RNAi-NC	C+RNAi
	8.9	13.95	18.44	8.04
	5.42	17.23	16.55	7.89
	6.55	15.17	14.45	5.49
	7.37	18.7	17.83	6.27
	6.9	16.78	16.59	6.77
	Tukey's multiple comparisons test	Mean Diff.	95.00% CI of diff.	Significant?	Summary	Adjusted P Value
	Control vs. C	-9.338	-11.98 to -6.695	Yes	****	<0.0001	A-B
	Control vs. C+RNAi-NC	-9.744	-12.39 to -7.101	Yes	****	<0.0001	A-C
	Control vs. C+RNAi	0.136	-2.507 to 2.779	No	ns	0.9988	A-D
	C vs. C+RNAi-NC	-0.406	-3.049 to 2.237	No	ns	0.9707	B-C
	C vs. C+RNAi	9.474	6.831 to 12.12	Yes	****	<0.0001	B-D
	C+RNAi-NC vs. C+RNAi	9.88	7.237 to 12.52	Yes	****	<0.0001	C-D
F	Wound closure (%)
	Control	C	C+RNAi-NC	C+TUG1-RNAi
	38.195	63.2142	86.114	41.1482
	46.1942	69.0883	76.5707	58.2942
	46.5763	76.9681	79.3243	46.5469
	28.9629	83.8009	92.4454	43.4671
	30.7789	80.6455	85.3805	48.1404
	Tukey's multiple comparisons test	Mean Diff.	95.00% CI of diff.	Significant?	Summary	Adjusted P Value
	Control vs. C	-36.6	-50.10 to -23.10	Yes	****	<0.0001	A-B
	Control vs. C+RNAi-NC	-45.83	-59.32 to -32.33	Yes	****	<0.0001	A-C
	Control vs. C+TUG1-RNAi	-9.378	-22.88 to 4.120	No	ns	0.2333	A-D
	C vs. C+RNAi-NC	-9.224	-22.72 to 4.275	No	ns	0.2454	B-C
	C vs. C+TUG1-RNAi	27.22	13.73 to 40.72	Yes	***	0.0002	B-D
	C+RNAi-NC vs. C+TUG1-RNAi	36.45	22.95 to 49.95	Yes	****	<0.0001	C-D
H	Number of cells on lower membrane surface
	Control	C	C+RNAi-NC	C+RNAi
	50	108	86	31
	54	84	91	37
	48	80	89	42
	56	78	74	30
	51	72	72	40
	Tukey's multiple comparisons test	Mean Diff.	95.00% CI of diff.	Significant?	Summary	Adjusted P Value
	Control vs. C	-32.6	-48.50 to -16.70	Yes	***	0.0001	A-B
	Control vs. C+RNAi-NC	-30.6	-46.50 to -14.70	Yes	***	0.0003	A-C
	Control vs. C+RNAi	15.8	-0.09862 to 31.70	No	ns	0.0517	A-D
	C vs. C+RNAi-NC	2	-13.90 to 17.90	No	ns	0.9835	B-C
	C vs. C+RNAi	48.4	32.50 to 64.30	Yes	****	<0.0001	B-D
	C+RNAi-NC vs. C+RNAi	46.4	30.50 to 62.30	Yes	****	<0.0001	C-D
J	The number of meshes
	Control	CoCl2	CoCl2+NC	CoCl2+RNAi
	16	27	32	23
	15	27	33	26
	22	37	43	16
	19	35	35	23
	21	34	42	26
	10	29	35	16
	F=23.33
	Tukey's multiple comparisons test	Mean Diff.	95.00% CI of diff.	Significant?	Summary	Adjusted P Value
	Control vs. CoCl2	-14.33	-21.64 到 -7.026	Yes	***	0.0001	A-B
	Control vs. CoCl2+NC	-19.5	-26.81 到 -12.19	Yes	****	<0.0001	A-C
	Control vs. CoCl2+RNAi	-4.5	-11.81 到 2.808	No	ns	0.3382	A-D
	CoCl2 vs. CoCl2+NC	-5.167	-12.47 到 2.141	No	ns	0.2289	B-C
	CoCl2 vs. CoCl2+RNAi	9.833	2.526 到 17.14	Yes	**	0.0061	B-D
	CoCl2+NC vs. CoCl2+RNAi	15	7.692 到 22.31	Yes	****	<0.0001	C-D

## Sheet: 3 MiR-145-5p interacts 
MiR-145-5p interacts with TUG1 and CCN1
B
	NC mimics	miR-145-5p mimics
	1	2.34
	1	2.74
	1	3.26
	1	2.24
	1	2.55
	Unpaired t test
	P value	<0.0001
	P value summary	****
	Significantly different (P < 0.05)?	Yes
	One- or two-tailed P value?	Two-tailed
	t, df	t=9.009, df=8
C	Luciferase activity
	TUG1 wt	NC	mimics		TUG1 mut	NC	mimics
		1	0.842725			1	1.20126
		1	0.552783			1	0.894479
		1	0.57341			1	1.08635
		1	0.709158			1	1.33798
		1	0.593702			1	1.04856
		1	0.675386			1	1.03059
	Unpaired t test				Unpaired t test
	P value	<0.0001			P value	0.1405
	P value summary	****			P value summary	ns
	Significantly different (P < 0.05)?	Yes			Significantly different (P < 0.05)?	No
	One- or two-tailed P value?	Two-tailed			One- or two-tailed P value?	Two-tailed
	t, df	t=7.689, df=10			t, df	t=1.601, df=10
D	Luciferase activity
	CCN1 wt	NC	mimics		CCN1 mut	NC	mimics
		1	0.608933			1	1.21177
		1	0.583277			1	0.917585
		1	0.674824			1	1.01652
		1	0.627719			1	1.0668
		1	0.69545			1	1.02787
		1	0.757048			1	1.01032
	Unpaired t test				Unpaired t test
	P value	<0.0001			P value	0.3146
	P value summary	****			P value summary	ns
	Significantly different (P < 0.05)?	Yes			Significantly different (P < 0.05)?	No
	One- or two-tailed P value?	Two-tailed			One- or two-tailed P value?	Two-tailed
	t, df	t=13.12, df=10			t, df	t=1.059, df=10
E	Relative expression level of miR-145-5p
		C	C+RNAi-NC	C+RNAi
	1	0.748392	0.650671	0.926588
	1	0.839482	0.697372	1.20482
	1	0.650671	0.528509	0.993092
	1	0.726986	0.7439	1.1019
	1	0.8	0.756381	1.07177
	Tukey's multiple comparisons test	Mean Diff.	95.00% CI of diff.	Significant?	Summary	Adjusted P Value
	Control vs. C	0.2469	0.1039 to 0.3899	Yes	***	0.0008	A-B
	Control vs. C+RNAi-NC	0.3246	0.1816 to 0.4676	Yes	****	<0.0001	A-C
	Control vs. C+RNAi	-0.05964	-0.2026 to 0.08336	No	ns	0.6396	A-D
	C vs. C+RNAi-NC	0.07774	-0.06525 to 0.2207	No	ns	0.4299	B-C
	C vs. C+RNAi	-0.3065	-0.4495 to -0.1635	Yes	****	<0.0001	B-D
	C+RNAi-NC vs. C+RNAi	-0.3843	-0.5273 to -0.2413	Yes	****	<0.0001	C-D

## Sheet: 4 Overexpressing miR-145-5p
Overexpressing miR-145-5p inhibits apoptosis, migration, and angiogenesis in HRECs induced by hypoxia
A	Relative expression level of miR-145-5p
	Control	C	C+NC mimics	C+ mimics
	1	0.628507	0.659754	1.8025
	1	0.48971	0.712025	1.22264
	1	0.692555	0.716978	1.76541
	1	0.632878	0.570382	1.02811
	1	0.624165	0.659754	1.30134
	Tukey's multiple comparisons test	Mean Diff.	95.00% CI of diff.	Significant?	Summary	Adjusted P Value
	Control vs. C	0.3864	0.06391 to 0.7090	Yes	*	0.0164	A-B
	Control vs. C+NC mimics	0.3362	0.01369 to 0.6587	Yes	*	0.0395	A-C
	Control vs. C+ mimics	-0.424	-0.7465 to -0.1015	Yes	**	0.0083	A-D
	C vs. C+NC mimics	-0.05022	-0.3727 to 0.2723	No	ns	0.9696	B-C
	C vs. C+ mimics	-0.8104	-1.133 to -0.4879	Yes	****	<0.0001	B-D
	C+NC mimics vs. C+ mimics	-0.7602	-1.083 to -0.4377	Yes	****	<0.0001	C-D
B	Apoptosis rate (%)
	Control	C	C+NC mimics	C+mimics
	6.35	12.73	18.97	9.03
	6.53	12.05	12.99	8.22
	6.41	18.59	13.58	10.92
	6.5	19.68	20.09	11.29
	8.19	19.23	14.9	10.9
	Tukey's multiple comparisons test	Mean Diff.	95.00% CI of diff.	Significant?	Summary	Adjusted P Value
	Control vs. C	-9.66	-14.35 to -4.972	Yes	***	0.0001	A-B
	Control vs. C+NC mimics	-9.31	-14.00 to -4.622	Yes	***	0.0002	A-C
	Control vs. C+mimics	-3.276	-7.964 to 1.412	No	ns	0.2291	A-D
	C vs. C+NC mimics	0.35	-4.338 to 5.038	No	ns	0.9964	B-C
	C vs. C+mimics	6.384	1.696 to 11.07	Yes	**	0.0063	B-D
	C+NC mimics vs. C+mimics	6.034	1.346 to 10.72	Yes	**	0.0098	C-D
E	Wound closure (%)
	Control	C	C+NC mimics	C+mimics
	24.915	56.7861	73.302	49.8296
	46.1248	72.002	76.1959	38.3881
	45.0022	77.7588	77.0867	37.5006
	30.9024	83.8009	79.1859	39.5852
	30.9257	80.6455	85.5874	34.5621
	Tukey's multiple comparisons test	Mean Diff.	95.00% CI of diff.	Significant?	Summary	Adjusted P Value
	Control vs. C	-38.62	-53.15 to -24.09	Yes	****	<0.0001	A-B
	Control vs. C+NC mimics	-42.7	-57.23 to -28.17	Yes	****	<0.0001	A-C
	Control vs. C+mimics	-4.399	-18.93 to 10.13	No	ns	0.822	A-D
	C vs. C+NC mimics	-4.073	-18.60 to 10.46	No	ns	0.8525	B-C
	C vs. C+mimics	34.23	19.70 to 48.76	Yes	****	<0.0001	B-D
	C+NC mimics vs. C+mimics	38.3	23.77 to 52.83	Yes	****	<0.0001	C-D
G	Number of cells on lower membrane surface
	Control	C	C+NC mimics	C+mimics
	28	74	69	36
	34	65	81	27
	38	79	79	41
	45	68	74	37
	42	63	72	40
	Tukey's multiple comparisons test	Mean Diff.	95.00% CI of diff.	Significant?	Summary	Adjusted P Value
	Control vs. C	-32.4	-43.25 to -21.55	Yes	****	<0.0001	A-B
	Control vs. C+NC mimics	-37.6	-48.45 to -26.75	Yes	****	<0.0001	A-C
	Control vs. C+mimics	1.2	-9.645 to 12.05	No	ns	0.9886	A-D
	C vs. C+NC mimics	-5.2	-16.05 to 5.645	No	ns	0.5336	B-C
	C vs. C+mimics	33.6	22.75 to 44.45	Yes	****	<0.0001	B-D
	C+NC mimics vs. C+mimics	38.8	27.95 to 49.65	Yes	****	<0.0001	C-D
I	The number of meshes
	Control	CoCl2	CoCl2+NC	CoCl2+mimics
	11	47	39	17
	14	33	43	23
	18	35	33	23
	25	42	45	26
	19	39	39	19
	19	60	53	17
	F=23.93
	Tukey's multiple comparisons test	Mean Diff.	95.00% CI of diff.	Significant?	Summary	Adjusted P Value
	Control vs. CoCl2	-25	-35.84 到 -14.16	Yes	****	<0.0001	A-B
	Control vs. CoCl2+NC	-24.33	-35.17 到 -13.50	Yes	****	<0.0001	A-C
	Control vs. CoCl2+mimics	-3.167	-14.00 到 7.671	No	ns	0.8453	A-D
	CoCl2 vs. CoCl2+NC	0.6667	-10.17 到 11.50	No	ns	0.9981	B-C
	CoCl2 vs. CoCl2+mimics	21.83	11.00 到 32.67	Yes	****	<0.0001	B-D
	CoCl2+NC vs. CoCl2+mimics	21.17	10.33 到 32.00	Yes	***	0.0001	C-D

## Sheet: 5 CCN1 expression
Knocking down TUG1 and overexpressing miR-145-5p inhibit CCN1 expression
A	Relative expression level of CCN1 mRNA
	Control	C	C+RNAi-NC	C+RNAi
	1	1.47427	1.11729	0.641713
	1	1.6358	1.45397	0.993092
	1	1.49485	2.20381	1.08674
	1	1.64718	1.8025	0.959264
	1	2.01391	1.60214	1.15669
	Tukey's multiple comparisons test	Mean Diff.	95.00% CI of diff.	Significant?	Summary	Adjusted P Value
	Control vs. C	-0.6532	-1.105 to -0.2013	Yes	**	0.0039	A-B
	Control vs. C+RNAi-NC	-0.6359	-1.088 to -0.1841	Yes	**	0.0049	A-C
	Control vs. C+RNAi	0.0325	-0.4194 to 0.4844	No	ns	0.9968	A-D
	C vs. C+RNAi-NC	0.01726	-0.4346 to 0.4691	No	ns	0.9995	B-C
	C vs. C+RNAi	0.6857	0.2338 to 1.138	Yes	**	0.0026	B-D
	C+RNAi-NC vs. C+RNAi	0.6684	0.2166 to 1.120	Yes	**	0.0032	C-D
C	Relative protein CCN1 level
	Control	C	C+RNAi-NC	C+RNAi
	0.529385	0.885264	0.80758	0.459318
	0.466258	0.766423	0.812082	0.564381
	0.539535	0.761911	0.873458	0.633961
	0.484522	0.760106	0.905645	0.503768
	0.506679	0.799464	0.838087	0.537866
	Tukey's multiple comparisons test	Mean Diff.	95.00% CI of diff.	Significant?	Summary	Adjusted P Value
	Control vs. C	-0.2894	-0.3790 to -0.1997	Yes	****	<0.0001	A-B
	Control vs. C+RNAi-NC	-0.3421	-0.4317 to -0.2525	Yes	****	<0.0001	A-C
	Control vs. C+RNAi	-0.03458	-0.1242 to 0.05503	No	ns	0.6922	A-D
	C vs. C+RNAi-NC	-0.05274	-0.1424 to 0.03688	No	ns	0.3637	B-C
	C vs. C+RNAi	0.2548	0.1652 to 0.3444	Yes	****	<0.0001	B-D
	C+RNAi-NC vs. C+RNAi	0.3075	0.2179 to 0.3971	Yes	****	<0.0001	C-D
D	Relative expression level of CCN1 mRNA
	Control	C	C+NC mimics	C+mimics
	1	3.29436	3.605	1.91853
	1	2.92817	2.42839	1.31951
	1	2.56685	2.09943	1.45397
	1	3.67226	3.57184	2.02324
	1	1.84038	2.46229	0.870551
	Tukey's multiple comparisons test	Mean Diff.	95.00% CI of diff.	Significant?	Summary	Adjusted P Value
	Control vs. C	-1.86	-2.855 to -0.8654	Yes	***	0.0003	A-B
	Control vs. C+NC mimics	-1.833	-2.828 to -0.8384	Yes	***	0.0004	A-C
	Control vs. C+mimics	-0.5172	-1.512 to 0.4779	No	ns	0.4675	A-D
	C vs. C+NC mimics	0.02701	-0.9680 to 1.022	No	ns	0.9998	B-C
	C vs. C+mimics	1.343	0.3482 to 2.338	Yes	**	0.0068	B-D
	C+NC mimics vs. C+mimics	1.316	0.3212 to 2.311	Yes	**	0.0079	C-D
F	Relative protein CCN1 level
	Control	C	C+NC mimics	C+mimics
	0.59724	0.721365	0.797572	0.645993
	0.619864	0.825922	0.885223	0.515457
	0.497291	0.826251	0.821912	0.610824
	0.478022	0.752683	0.801349	0.638938
	0.589915	0.79459	0.839921	0.553033
	Tukey's multiple comparisons test	Mean Diff.	95.00% CI of diff.	Significant?	Summary	Adjusted P Value
	Control vs. C	-0.2277	-0.3214 to -0.1340	Yes	****	<0.0001	A-B
	Control vs. C+NC mimics	-0.2727	-0.3665 to -0.1790	Yes	****	<0.0001	A-C
	Control vs. C+mimics	-0.03638	-0.1301 to 0.05736	No	ns	0.6885	A-D
	C vs. C+NC mimics	-0.04503	-0.1388 to 0.04871	No	ns	0.5321	B-C
	C vs. C+mimics	0.1913	0.09757 to 0.2851	Yes	***	0.0001	B-D
	C+NC mimics vs. C+mimics	0.2363	0.1426 to 0.3301	Yes	****	<0.0001	C-D

## Sheet: 6 OIR  overexpressing miR-145
Overexpression of miR-145-5p can reduce the degree of OIR retinal lesions
B	Percentage of areas without vascular perfusion（%）
	N	OIR	OIR-NC	OIR-mimics
	1.03	16.28	18.88	1.9
	0.97	18.19	27.88	1.5
	1.03	16.95	22.39	1.44
	0.81	24.87	14.51	2.03
	0.81	20.85	15.97	1.2
	0.78	17.21	18.77	1.66
	0.78	20.51	17.42	1.8
	Tukey's multiple comparisons test	Mean Diff.	95.00% CI of diff.	Significant?	Summary	Adjusted P Value
	N vs. OIR	-18.38	-22.38 to -14.38	Yes	****	<0.0001	A-B
	N vs. OIR-NC	-18.52	-22.52 to -14.51	Yes	****	<0.0001	A-C
	N vs. OIR-mimics	-0.76	-4.762 to 3.242	No	ns	0.9525	A-D
	OIR vs. OIR-NC	-0.1371	-4.140 to 3.865	No	ns	0.9997	B-C
	OIR vs. OIR-mimics	17.62	13.62 to 21.62	Yes	****	<0.0001	B-D
	OIR-NC vs. OIR-mimics	17.76	13.75 to 21.76	Yes	****	<0.0001	C-D
C	Percentage area of neovascularization (%)
	N	OIR	OIR-NC	OIR-mimics
	0.16	8.77	9.44	0.2
	0.13	7.99	10.14	0.33
	0.1	6.88	8.03	0.32
	0.06	9	7.48	0.26
	0.07	8.27	7.37	0.4
	0.05	7.85	8.9	0.5
	0.06	8.35	8.57	0.28
	Tukey's multiple comparisons test	Mean Diff.	95.00% CI of diff.	Significant?	Summary	Adjusted P Value
	N vs. OIR	-8.069	-8.982 to -7.155	Yes	****	<0.0001	A-B
	N vs. OIR-NC	-8.471	-9.385 to -7.558	Yes	****	<0.0001	A-C
	N vs. OIR-mimics	-0.2371	-1.150 to 0.6762	No	ns	0.8897	A-D
	OIR vs. OIR-NC	-0.4029	-1.316 to 0.5105	No	ns	0.6225	B-C
	OIR vs. OIR-mimics	7.831	6.918 to 8.745	Yes	****	<0.0001	B-D
	OIR-NC vs. OIR-mimics	8.234	7.321 to 9.148	Yes	****	<0.0001	C-D
D	Number of nuclei breaking through the inner boundary membrane
	N	OIR	OIR-NC	OIR-mimics
	0	17	17	2
	1	7	13	3
	1	24	14	2
	2	13	15	1
	0	16	10	3
	2	15	17	2
	0	12	15	4
	Tukey's multiple comparisons test	Mean Diff.	95.00% CI of diff.	Significant?	Summary	Adjusted P Value
	N vs. OIR	-14	-18.35 to -9.647	Yes	****	<0.0001	A-B
	N vs. OIR-NC	-13.57	-17.92 to -9.219	Yes	****	<0.0001	A-C
	N vs. OIR-mimics	-1.571	-5.924 to 2.781	No	ns	0.7531	A-D
	OIR vs. OIR-NC	0.4286	-3.924 to 4.781	No	ns	0.9928	B-C
	OIR vs. OIR-mimics	12.43	8.076 to 16.78	Yes	****	<0.0001	B-D
	OIR-NC vs. OIR-mimics	12	7.647 to 16.35	Yes	****	<0.0001	C-D

## Sheet: 7inhibits inflammation and apop
Overexpression of miR-145-5p inhibits inflammation and apoptosis in OIR retinal tissue
A	Relative expression level of lncRNA TUG1
	N	OIR	OIR-NC	OIR-mimics
	1	1.43396	1.41421	1.05702
	1	1.29235	1.34723	0.858565
	1	1.31951	1.39474	0.939523
	1	1.58008	1.31039	0.895025
	1	1.67018	1.3566	1.04972
	1	1.67018	1.70527	1.1487
	Tukey's multiple comparisons test	Mean Diff.	95.00% CI of diff.	Significant?	Summary	Adjusted P Value
	N vs. OIR	-0.4944	-0.6954 to -0.2933	Yes	****	<0.0001	A-B
	N vs. OIR-NC	-0.4214	-0.6225 to -0.2203	Yes	****	<0.0001	A-C
	N vs. OIR-mimics	0.008576	-0.1925 to 0.2096	No	ns	0.9994	A-D
	OIR vs. OIR-NC	0.07297	-0.1281 to 0.2740	No	ns	0.7423	B-C
	OIR vs. OIR-mimics	0.503	0.3019 to 0.7040	Yes	****	<0.0001	B-D
	OIR-NC vs. OIR-mimics	0.43	0.2289 to 0.6311	Yes	****	<0.0001	C-D
B	Relative expression level of miR-145-5p
	N	OIR	OIR-NC	OIR-mimics
	1	0.757858	0.514057	20.1122
	1	0.692555	0.594604	51.9841
	1	0.668964	0.664343	34.2968
	1	0.742262	0.678302	26.7228
	1	0.757858	0.773782	31.125
	1	0.586417	0.790041	30.4844
	Tukey's multiple comparisons test	Mean Diff.	95.00% CI of diff.	Significant?	Summary	Adjusted P Value
	N vs. OIR	0.299	0.1911 to 0.4069	Yes	****	<0.0001	A-B
	N vs. OIR-NC	0.3308	0.2229 to 0.4387	Yes	****	<0.0001	A-C
	N vs. OIR-mimics	-31.45	-40.12 to -22.78	Yes	****	<0.0001	A-D
	OIR vs. OIR-NC	0.0318	-8.638 to 8.702	No	ns	>0.9999	B-C
	OIR vs. OIR-mimics	-31.75	-40.42 to -23.08	Yes	****	<0.0001	B-D
	OIR-NC vs. OIR-mimics	-31.79	-40.46 to -23.12	Yes	****	<0.0001	C-D
D	Relative protein level
	IL-1β	N	OIR	OIR-NC	OIR-mimics		TNF-α	N	OIR	OIR-NC	OIR-mimics
		0.311105	0.806452	0.794641	0.43039			0.131982	0.870344	0.916793	0.256101
		0.146027	0.453124	0.453089	0.216117			0.132874	0.479754	0.418817	0.183173
		0.229744	0.619108	0.541789	0.306815			0.0884792	0.750986	0.562941	0.228784
		0.184931	0.466078	0.539578	0.196317			0.100662	0.548657	0.638678	0.133252
		0.171324	0.502886	0.539818	0.196313			0.109859	0.425348	0.502643	0.222169
		0.271218	0.54749	0.591811	0.219821			0.136643	0.612166	0.798306	0.25863
		0.282246	0.642363	0.826098	0.326132			0.180579	0.61914	0.8472	0.219824
	Tukey's multiple comparisons test	Mean Diff.	95.00% CI of diff.	Significant?	Summary	Adjusted P Value
	IL-1β
	N vs. OIR	-0.3487	-0.5148 to -0.1826	Yes	****	<0.0001
	N vs. OIR-NC	-0.3843	-0.5505 to -0.2182	Yes	****	<0.0001
	N vs. OIR-mimics	-0.04219	-0.2083 to 0.1240	No	ns	0.9057
	OIR vs. OIR-NC	-0.03562	-0.2018 to 0.1305	No	ns	0.9404
	OIR vs. OIR-mimics	0.3065	0.1404 to 0.4727	Yes	****	<0.0001
	OIR-NC vs. OIR-mimics	0.3421	0.1760 to 0.5083	Yes	****	<0.0001
	TNF-α
	N vs. OIR	-0.4893	-0.6555 to -0.3232	Yes	****	<0.0001
	N vs. OIR-NC	-0.5435	-0.7096 to -0.3773	Yes	****	<0.0001
	N vs. OIR-mimics	-0.08869	-0.2548 to 0.07744	No	ns	0.4929
	OIR vs. OIR-NC	-0.05414	-0.2203 to 0.1120	No	ns	0.8216
	OIR vs. OIR-mimics	0.4006	0.2345 to 0.5668	Yes	****	<0.0001
	OIR-NC vs. OIR-mimics	0.4548	0.2886 to 0.6209	Yes	****	<0.0001
F	Relative protein level
	Caspase-3	N	OIR	OIR-NC	OIR-mimics		Bcl-2	N	OIR	OIR-NC	OIR-mimics
		0.119062	0.875095	0.775886	0.435382			0.724055	0.425608	0.449436	0.841473
		0.382236	0.764156	0.792621	0.376054			0.523087	0.174151	0.128969	0.505964
		0.24413	0.635375	0.513736	0.225274			0.763673	0.486068	0.17149	0.648467
		0.181153	0.508509	0.538035	0.229016			0.572024	0.281467	0.195776	0.700865
		0.225993	0.619012	0.533941	0.157026			0.874118	0.419503	0.402816	0.978144
		0.16173	0.471876	0.606011	0.228531			0.721272	0.406057	0.387353	0.530662
		0.155234	0.574142	0.470452	0.216926			0.644892	0.301733	0.289778	0.543261
	Tukey's multiple comparisons test	Mean Diff.	95.00% CI of diff.	Significant?	Summary	Adjusted P Value
	Caspase-3
	N vs. OIR	-0.4255	-0.6052 to -0.2459	Yes	****	<0.0001
	N vs. OIR-NC	-0.3944	-0.5741 to -0.2148	Yes	****	<0.0001
	N vs. OIR-mimics	-0.05695	-0.2366 to 0.1227	No	ns	0.8333
	OIR vs. OIR-NC	0.03107	-0.1486 to 0.2107	No	ns	0.9673
	OIR vs. OIR-mimics	0.3686	0.1889 to 0.5482	Yes	****	<0.0001
	OIR-NC vs. OIR-mimics	0.3375	0.1578 to 0.5172	Yes	****	<0.0001
	Bcl-2
	N vs. OIR	0.3326	0.1530 to 0.5123	Yes	****	<0.0001
	N vs. OIR-NC	0.3996	0.2200 to 0.5793	Yes	****	<0.0001
	N vs. OIR-mimics	0.01061	-0.1690 to 0.1903	No	ns	0.9986
	OIR vs. OIR-NC	0.067	-0.1127 to 0.2467	No	ns	0.7544
	OIR vs. OIR-mimics	-0.322	-0.5017 to -0.1424	Yes	***	0.0001
	OIR-NC vs. OIR-mimics	-0.389	-0.5687 to -0.2094	Yes	****	<0.0001
H	Average Optical Density
	IL-1	Control	OIR	OIR-NC	OIR-mimics
		0.52644	0.696596	0.698325	0.542017
		0.502173	0.823891	0.735791	0.528189
		0.43724	0.707724	0.693821	0.493057
		0.395821	0.853242	0.677641	0.539202
		0.43219	0.771475	0.849014	0.547054
		0.332955	0.849016	0.729433	0.505955
	F=45.92
	Tukey's multiple comparisons test	Mean Diff.	95.00% CI of diff.	Significant?	Summary	Adjusted P Value
	Control vs. OIR	-0.3459	-0.4419 to -0.2498	Yes	****	<0.0001
	Control vs. OIR-NC	-0.2929	-0.3889 to -0.1968	Yes	****	<0.0001
	Control vs. OIR-mimics	-0.08811	-0.1841 to 0.007921	No	ns	0.0793
	OIR vs. OIR-NC	0.05299	-0.04304 to 0.1490	No	ns	0.4312
	OIR vs. OIR-mimics	0.2577	0.1617 to 0.3538	Yes	****	<0.0001
	OIR-NC vs. OIR-mimics	0.2048	0.1087 to 0.3008	Yes	****	<0.0001
	TNF	Control	OIR	OIR-NC	OIR-mimics
		0.42748	0.52748	0.562017	0.362017
		0.3142	0.5142	0.528189	0.428189
		0.40467	0.50467	0.607054	0.437054
		0.423952	0.583297	0.579043	0.398646
		0.37294	0.543087	0.627353	0.42386
		0.32173	0.60223	0.584739	0.34729
	F=38.10
	Tukey's multiple comparisons test	Mean Diff.	95.00% CI of diff.	Significant?	Summary	Adjusted P Value
	Control vs. OIR	-0.1683	-0.2341 to -0.1026	Yes	****	<0.0001
	Control vs. OIR-NC	-0.2039	-0.2697 to -0.1382	Yes	****	<0.0001
	Control vs. OIR-mimics	-0.02201	-0.08776 to 0.04373	No	ns	0.7855
	OIR vs. OIR-NC	-0.03557	-0.1013 to 0.03018	No	ns	0.4479
	OIR vs. OIR-mimics	0.1463	0.08057 to 0.2121	Yes	****	<0.0001
	OIR-NC vs. OIR-mimics	0.1819	0.1161 to 0.2476	Yes	****	<0.0001
	BCL	Control	OIR	OIR-NC	OIR-mimics
		0.7362	0.603	0.5673	0.701475
		0.68	0.5874	0.54673	0.707724
		0.722387	0.5483	0.5209	0.6325
		0.69457	0.48572	0.54892	0.7121
		0.67929	0.495042	0.468515	0.698478
		0.698321	0.579176	0.483979	0.689588
	F=38.66
	Tukey's multiple comparisons test	Mean Diff.	95.00% CI of diff.	Significant?	Summary	Adjusted P Value
	Control vs. OIR	0.152	0.09279 to 0.2113	Yes	****	<0.0001
	Control vs. OIR-NC	0.1791	0.1198 to 0.2383	Yes	****	<0.0001
	Control vs. OIR-mimics	0.01148	-0.04775 to 0.07072	No	ns	0.9475
	OIR vs. OIR-NC	0.02705	-0.03218 to 0.08628	No	ns	0.5867
	OIR vs. OIR-mimics	-0.1405	-0.1998 to -0.08130	Yes	****	<0.0001
	OIR-NC vs. OIR-mimics	-0.1676	-0.2268 to -0.1084	Yes	****	<0.0001
	F=27.68
	Caspase	Control	OIR	OIR-NC	OIR-mimics
		0.513403	0.703262	0.67867	0.5432
		0.5874	0.6974	0.75445	0.6324
		0.532483	0.7234	0.7453	0.58472
		0.478247	0.6983	0.70366	0.503887
		0.43783	0.857829	0.73544	0.545457
		0.454765	0.659877	0.746382	0.467321
	Tukey's multiple comparisons test	Mean Diff.	95.00% CI of diff.	Significant?	Summary	Adjusted P Value
	Control vs. OIR	-0.2227	-0.3115 to -0.1338	Yes	****	<0.0001
	Control vs. OIR-NC	-0.2266	-0.3155 to -0.1378	Yes	****	<0.0001
	Control vs. OIR-mimics	-0.04548	-0.1343 to 0.04335	No	ns	0.4944
	OIR vs. OIR-NC	-0.003972	-0.09279 to 0.08485	No	ns	0.9993
	OIR vs. OIR-mimics	0.1772	0.08836 to 0.2660	Yes	***	0.0001
	OIR-NC vs. OIR-mimics	0.1812	0.09233 to 0.2700	Yes	****	<0.0001

## Sheet: 8 CCN1, HIF-α, and VEGF
Overexpression of miR-145-5p inhibits the expression of CCN1, HIF-α, and VEGF
A	Relative expression level of CCN1 mRNA
	N	OIR	OIR-NC	OIR-mimics
	1	2.11404	1.6358	1.1019
	1	1.86607	2.01391	1.38511
	1	1.89211	1.6358	1.00696
	1	2.67585	1.84038	0.946058
	1	1.86607	2.01391	1.24833
	1	1.89211	1.6358	1.00696
	Tukey's multiple comparisons test	Mean Diff.	95.00% CI of diff.	Significant?	Summary	Adjusted P Value
	N vs. OIR	-1.051	-1.380 to -0.7218	Yes	****	<0.0001	A-B
	N vs. OIR-NC	-0.7959	-1.125 to -0.4667	Yes	****	<0.0001	A-C
	N vs. OIR-mimics	-0.1159	-0.4451 to 0.2133	No	ns	0.7593	A-D
	OIR vs. OIR-NC	0.2551	-0.07410 to 0.5843	No	ns	0.1662	B-C
	OIR vs. OIR-mimics	0.9352	0.6060 to 1.264	Yes	****	<0.0001	B-D
	OIR-NC vs. OIR-mimics	0.68	0.3508 to 1.009	Yes	****	<0.0001	C-D
C	Relative protein level
	HIF-α	N	OIR	OIR-NC	OIR-mimics				CCN1	N	OIR	OIR-NC	OIR-mimics
		0.280093	0.478975	0.427211	0.130922					0.182731	0.781707	0.646144	0.329541
		0.187587	0.341349	0.351771	0.0765627					0.106848	0.425931	0.512536	0.144735
		0.239491	0.381132	0.361793	0.0740983					0.153338	0.564268	0.72708	0.267237
		0.172276	0.498537	0.610354	0.422492					0.248147	0.683392	0.770624	0.240389
		0.259463	0.550374	0.459782	0.130902					0.254501	0.712298	0.728525	0.595353
		0.249831	0.519419	0.488875	0.136614					0.131018	0.628727	0.647172	0.205109
		0.142218	0.486324	0.488264	0.281593					0.26166	0.817731	0.633826	0.230381
	Tukey's multiple comparisons test	Mean Diff.	95.00% CI of diff.	Significant?	Summary	Adjusted P Value				Tukey's multiple comparisons test	Mean Diff.	95.00% CI of diff.	Significant?	Summary	Adjusted P Value
	HIF-1α									CCN1
	N vs. OIR	-0.2465	-0.3917 to -0.1012	Yes	***	0.0002				N vs. OIR	-0.468	-0.6132 to -0.3227	Yes	****	<0.0001
	N vs. OIR-NC	-0.2367	-0.3820 to -0.09150	Yes	***	0.0004				N vs. OIR-NC	-0.4754	-0.6206 to -0.3301	Yes	****	<0.0001
	N vs. OIR-mimics	0.03968	-0.1056 to 0.1849	No	ns	0.8857				N vs. OIR-mimics	-0.09636	-0.2416 to 0.04887	No	ns	0.3022
	OIR vs. OIR-NC	0.009723	-0.1355 to 0.1550	No	ns	0.998				OIR vs. OIR-NC	-0.007408	-0.1526 to 0.1378	No	ns	0.9991
	OIR vs. OIR-mimics	0.2861	0.1409 to 0.4314	Yes	****	<0.0001				OIR vs. OIR-mimics	0.3716	0.2264 to 0.5168	Yes	****	<0.0001
	OIR-NC vs. OIR-mimics	0.2764	0.1312 to 0.4216	Yes	****	<0.0001				OIR-NC vs. OIR-mimics	0.379	0.2338 to 0.5243	Yes	****	<0.0001
D	Average Optical Density
	CCN1	Control	OIR	OIR-NC	OIR-mimics			HIF	Control	OIR	OIR-NC	OIR-mimics			VEGF	Control	OIR	OIR-NC	OIR-mimics
		0.53844	0.669286	0.702735	0.542017				0.53444	0.686434	0.756453	0.541234				0.553529	0.849144	0.742017	0.52644
		0.542017	0.732375	0.635791	0.601283				0.532172	0.698654	0.6825	0.562017				0.432543	0.723231	0.964324	0.452893
		0.53724	0.701532	0.677641	0.582139				0.53724	0.764389	0.777641	0.487054				0.44506	0.849831	0.658924	0.578996
		0.52644	0.696596	0.6325	0.442017				0.42748	0.706444	0.635791	0.528189				0.432546	0.943426	0.853759	0.586739
		0.502017	0.701475	0.735791	0.528189				0.5142	0.701475	0.735791	0.528189				0.485739	0.785439	0.875548	0.54375
		0.43724	0.707724	0.677641	0.547054				0.50467	0.747724	0.689533	0.535754				0.523958	0.759573	0.813793	0.515329
	F=32.35							F=50.56							F=34.88
	Tukey's multiple comparisons test	Mean Diff.	95.00% CI of diff.	Significant?	Summary	Adjusted P Value		Tukey's multiple comparisons test	Mean Diff.	95.00% CI of diff.	Significant?	Summary	Adjusted P Value		Tukey's multiple comparisons test	Mean Diff.	95.00% CI of diff.	Significant?	Summary	Adjusted P Value
	Control vs. OIR	-0.1876	-0.2535 到 -0.1217	Yes	****	<0.0001		Control vs. OIR	-0.2092	-0.2723 到 -0.1460	Yes	****	<0.0001		Control vs. OIR	-0.3395	-0.4611 到 -0.2179	Yes	****	<0.0001
	Control vs. OIR-NC	-0.1631	-0.2290 到 -0.09719	Yes	****	<0.0001		Control vs. OIR-NC	-0.2046	-0.2677 到 -0.1414	Yes	****	<0.0001		Control vs. OIR-NC	-0.3392	-0.4608 到 -0.2176	Yes	****	<0.0001
	Control vs. OIR-mimics	-0.02655	-0.09248 到 0.03938	No	ns	0.6775		Control vs. OIR-mimics	-0.02204	-0.08519 到 0.04111	No	ns	0.764		Control vs. OIR-mimics	-0.05513	-0.1767 到 0.06647	No	ns	0.5922
	OIR vs. OIR-NC	0.02448	-0.04145 到 0.09041	No	ns	0.7288		OIR vs. OIR-NC	0.004568	-0.05858 到 0.06772	No	ns	0.997		OIR vs. OIR-NC	0.0003798	-0.1212 到 0.1220	No	ns	>0.9999
	OIR vs. OIR-mimics	0.161	0.09512 到 0.2270	Yes	****	<0.0001		OIR vs. OIR-mimics	0.1871	0.1240 到 0.2503	Yes	****	<0.0001		OIR vs. OIR-mimics	0.2844	0.1628 到 0.4060	Yes	****	<0.0001
	OIR-NC vs. OIR-mimics	0.1366	0.07064 到 0.2025	Yes	****	<0.0001		OIR-NC vs. OIR-mimics	0.1825	0.1194 到 0.2457	Yes	****	<0.0001		OIR-NC vs. OIR-mimics	0.284	0.1624 到 0.4056	Yes	****	<0.0001
F	Relative protein level
	VEGF	N	OIR	OIR-NC	OIR-mimics
		0.320769	0.931163	0.833767	0.333017
		0.550555	1.12722	0.827821	0.497053
		0.489706	0.808559	0.845468	0.572127
		0.496286	1.11224	0.801536	0.355807
		0.488193	0.828326	1.04284	0.584495
		0.415603	0.946633	0.878024	0.50268
	Tukey's multiple comparisons test	Mean Diff.	95.00% CI of diff.	Significant?	Summary	Adjusted P Value
	Control vs. OIR	-0.4988	-0.6684 到 -0.3292	是	****	<0.0001
	Control vs. OIR-NC	-0.4114	-0.5810 到 -0.2418	是	****	<0.0001
	Control vs. OIR-mimics	-0.01401	-0.1836 到 0.1556	否	ns	0.9955
	OIR vs. OIR-NC	0.08745	-0.08216 到 0.2570	否	ns	0.4886
	OIR vs. OIR-mimics	0.4848	0.3152 到 0.6544	是	****	<0.0001
	OIR-NC vs. OIR-mimics	0.3974	0.2278 到 0.5670	是	****	<0.0001
						Adjusted P Value
